# Supplementary material for: Evaluation of a Novel Synthetic Peptide Derived from Cytolytic Mycotoxin Candidalysin
Source: Toxins (Basel). 2022 Oct 11;14(10):696. doi: 10.3390/toxins14100696 (PMC9610734; doi:10.3390/toxins14100696)
Supplement: Supplementary file 1 [file toxins-14-00696-s001.zip]

Archive with 1 entries (1 files):
- toxins-1882042-supplementary.pdf
